# Supplementary material for: Polydopamine-Coated Alginate Microgels: Process Optimization and In Vitro Validation
Source: J Funct Biomater. 2022 Dec 20;14(1):2. doi: 10.3390/jfb14010002 (PMC9865381; doi:10.3390/jfb14010002)
Supplement: Supplementary file 1 [file jfb-14-00002-s001.zip]

Archive with 1 entries (1 files):
- jfb-2052096-supplementary.pdf
